# Supplementary material for: Knowledge, Attitudes and Behaviors regarding Tick-Borne Encephalitis Vaccination and Prevention of Tick-Borne Diseases among Primary Care Physicians in Bavaria and Baden-Wuerttemberg, Germany, May–September 2022
Source: Microorganisms. 2023 Apr 7;11(4):961. doi: 10.3390/microorganisms11040961 (PMC10146000; doi:10.3390/microorganisms11040961)
Supplement: Supplementary file 1 [file microorganisms-11-00961-s001.zip]

Archive with 1 entries (1 files):
- microorganisms-2259057-supplementary.pdf
